# Supplementary material for: 6-Fluoro-1H-indole-3-carb­oxy­lic acid
Source: Acta Crystallogr Sect E Struct Rep Online. 2012 Apr 28;68(Pt 5):o1580. doi: 10.1107/S1600536812016935 (PMC3344675; doi:10.1107/S1600536812016935)
Supplement: Supplementary file 2 [file e-68-o1580-Isup2.hkl]

# 
# h,k,l, Fc-squared, Fo-squared, sigma(Fo-squared) and status flag 
# 
data_I
_shelx_title ' LYH in P2(1)/c' 
_shelx_refln_list_code          4 
_shelx_F_calc_maximum       76.72 
_exptl_crystal_F_000       368.00 
_reflns_d_resolution_high  0.7700 
 
loop_ 
 _symmetry_equiv_pos_as_xyz 
 'x, y, z' 
 '-x, y+1/2, -z+1/2' 
 '-x, -y, -z' 
 'x, -y-1/2, z-1/2' 
 
_cell_length_a     7.0054 
_cell_length_b    11.6993 
_cell_length_c     9.2947 
_cell_angle_alpha  90.000 
_cell_angle_beta  104.151 
_cell_angle_gamma  90.000 
 
_shelx_F_squared_multiplier     1.000 
 
loop_ 
 _refln_index_h 
 _refln_index_k 
 _refln_index_l 
 _refln_F_squared_calc 
 _refln_F_squared_meas 
 _refln_F_squared_sigma 
 _refln_observed_status 
   2   0   0      626.81      650.56      9.87 o 
   3   0   0       86.40       79.26      4.95 o 
   4   0   0      131.70      125.18      4.95 o 
   5   0   0       41.48       47.61      2.03 o 
   6   0   0       14.79       14.92      1.00 o 
   7   0   0        0.45        1.51      0.85 o 
   8   0   0       38.34       33.60      2.92 o 
   1   1   0      181.71      157.23      2.35 o 
   2   1   0     4065.62     3887.32     35.00 o 
   3   1   0      251.19      233.23      2.84 o 
   4   1   0       17.63       17.29      0.56 o 
   5   1   0        1.86        2.22      0.37 o 
   6   1   0        9.59        9.63      0.53 o 
   7   1   0        6.83        7.03      0.72 o 
   8   1   0        0.48        1.95      1.16 o 
   0   2   0     5885.52     4905.72     56.99 o 
   1   2   0      353.33      317.83      2.94 o 
   2   2   0      119.65      152.49      3.39 o 
   3   2   0       78.29       72.06      1.37 o 
   4   2   0       26.58       26.51      0.61 o 
   5   2   0       81.82       77.90      1.82 o 
   6   2   0       48.36       47.88      1.86 o 
   7   2   0        0.00       -0.23      0.46 o 
   8   2   0       12.54       11.04      1.44 o 
   1   3   0        0.02        1.07      0.39 o 
   2   3   0      191.16      221.39      2.12 o 
   3   3   0      120.19      112.82      1.44 o 
   4   3   0       62.41       58.94      1.17 o 
   5   3   0        1.24        1.48      0.26 o 
   6   3   0        3.98        4.77      0.77 o 
   7   3   0       11.80       10.61      0.90 o 
   8   3   0        1.49        1.32      0.82 o 
   0   4   0     3379.77     3206.14     52.66 o 
   1   4   0      117.40      103.72      1.35 o 
   2   4   0      773.97      784.44      7.46 o 
   3   4   0        1.71        1.93      0.38 o 
   4   4   0       24.81       21.84      1.00 o 
   5   4   0        0.53        0.57      0.41 o 
   6   4   0       15.18       13.99      0.81 o 
   7   4   0       15.60       14.74      0.96 o 
   8   4   0        4.47        4.58      1.14 o 
   1   5   0      344.72      385.15      4.79 o 
   2   5   0      958.87      975.10     14.24 o 
   3   5   0        0.47        0.50      0.25 o 
   4   5   0       51.66       53.63      1.03 o 
   5   5   0        3.45        4.83      0.61 o 
   6   5   0       34.77       38.70      1.32 o 
   7   5   0        1.76        3.73      1.33 o 
   8   5   0        0.80        0.72      0.88 o 
   0   6   0        8.59        7.84      1.05 o 
   1   6   0      277.67      285.00      4.04 o 
   2   6   0      372.82      407.30      6.29 o 
   3   6   0       29.16       35.72      1.35 o 
   4   6   0       21.17       22.84      0.82 o 
   5   6   0       38.31       34.42      1.10 o 
   6   6   0       11.85       11.89      1.05 o 
   7   6   0       39.18       41.84      1.98 o 
   8   6   0        5.45        4.18      1.16 o 
   1   7   0      752.78      820.96     11.59 o 
   2   7   0       11.37        9.83      0.61 o 
   3   7   0        1.83        1.63      0.41 o 
   4   7   0       46.49       46.31      1.37 o 
   5   7   0       39.33       43.19      1.80 o 
   6   7   0       35.53       32.93      1.69 o 
   7   7   0        0.12        1.53      0.78 o 
   0   8   0       37.39       38.64      2.78 o 
   1   8   0      272.68      286.00      4.73 o 
   2   8   0      163.94      158.11      3.06 o 
   3   8   0      140.61      138.38      2.91 o 
   4   8   0      235.09      238.81      4.87 o 
   5   8   0        0.43        0.81      0.60 o 
   6   8   0        2.13        1.96      0.81 o 
   7   8   0        4.71        6.40      1.13 o 
   1   9   0        1.13        1.45      0.49 o 
   2   9   0       15.77       19.63      0.89 o 
   3   9   0      181.21      178.32      3.92 o 
   4   9   0       33.40       37.19      1.70 o 
   5   9   0       35.95       36.05      1.77 o 
   6   9   0        7.53        9.03      1.15 o 
   7   9   0        4.59        6.58      1.16 o 
   0  10   0       50.15       58.84      3.36 o 
   1  10   0        0.97        1.91      0.55 o 
   2  10   0        8.47       11.83      0.82 o 
   3  10   0       39.30       36.12      1.37 o 
   4  10   0       30.30       25.19      2.33 o 
   5  10   0       10.98       17.88      1.40 o 
   6  10   0        7.76        7.55      1.07 o 
   1  11   0       36.29       30.84      1.69 o 
   2  11   0        4.73        5.37      0.78 o 
   3  11   0      329.65      313.02      7.17 o 
   4  11   0       69.90       68.91      2.37 o 
   5  11   0        8.76        7.16      1.13 o 
   6  11   0       23.56       23.27      1.89 o 
   0  12   0       58.87       59.15      3.62 o 
   1  12   0        0.72        3.50      0.87 o 
   2  12   0       64.62       56.66      1.95 o 
   3  12   0       28.67       30.62      1.57 o 
   4  12   0       22.96       22.70      2.22 o 
   5  12   0       50.60       45.12      2.78 o 
   1  13   0        4.43        5.23      1.03 o 
   2  13   0       33.33       37.27      2.69 o 
   3  13   0       13.99       13.51      1.38 o 
   4  13   0        0.14       -0.91      1.06 o 
   0  14   0        2.59        5.72      2.66 o 
   1  14   0       10.35       11.25      1.25 o 
   2  14   0        7.80        7.45      1.27 o 
   3  14   0        5.79        8.08      1.66 o 
   1  15   0       18.64       26.52      2.19 o 
  -8   1   1        7.67        8.50      1.00 o 
  -7   1   1       14.52       13.23      0.76 o 
  -6   1   1       34.19       30.61      1.81 o 
  -5   1   1       12.24       13.77      0.62 o 
  -4   1   1       12.46       16.34      0.60 o 
  -3   1   1      318.20      326.30      3.86 o 
  -1   1   1       16.46       16.36      0.34 o 
   1   1   1      153.81      150.96      1.75 o 
   2   1   1      110.99      101.88      1.26 o 
   3   1   1      222.65      219.57      2.30 o 
   4   1   1      207.06      208.90      3.84 o 
   5   1   1       21.00       17.39      0.56 o 
   6   1   1       68.80       71.92      1.86 o 
   7   1   1       15.76       13.55      1.26 o 
   8   1   1        6.48        7.42      1.13 o 
  -8   2   1        0.74        1.23      1.03 o 
  -7   2   1        0.26        0.56      0.45 o 
  -6   2   1        0.54        0.81      0.53 o 
  -5   2   1       21.58       21.36      0.86 o 
  -4   2   1     1266.62     1318.69     17.51 o 
  -3   2   1        1.26        2.48      0.27 o 
  -2   2   1     4032.60     3639.70     42.16 o 
  -1   2   1       13.74       12.90      0.23 o 
   0   2   1     2525.33     2306.63     26.33 o 
   1   2   1     1352.77     1223.94      7.87 o 
   2   2   1       27.14       28.65      0.81 o 
   3   2   1       14.81       12.89      0.37 o 
   4   2   1      290.16      279.31      5.11 o 
   5   2   1       52.57       53.36      1.40 o 
   6   2   1       44.17       45.89      1.42 o 
   7   2   1        0.07       -0.02      0.56 o 
   8   2   1        3.98        4.78      0.97 o 
  -8   3   1       15.00       12.97      1.55 o 
  -7   3   1        5.51        7.16      0.95 o 
  -6   3   1       25.66       20.97      0.90 o 
  -5   3   1       12.27       11.99      0.59 o 
  -4   3   1      755.49      759.67     11.99 o 
  -3   3   1       79.08       81.15      1.46 o 
  -2   3   1      354.59      328.07      3.07 o 
  -1   3   1      637.77      554.97      4.64 o 
   0   3   1      211.89      180.15      1.57 o 
   1   3   1       12.90       12.25      0.36 o 
   2   3   1      871.01      871.62      8.04 o 
   3   3   1       61.28       60.66      1.20 o 
   4   3   1       74.43       76.90      1.91 o 
   5   3   1        2.32        3.16      0.45 o 
   6   3   1       14.54       14.56      0.86 o 
   7   3   1        5.81        6.41      0.89 o 
   8   3   1        0.18       -0.03      0.66 o 
  -8   4   1        0.13        0.24      0.67 o 
  -7   4   1        2.02        2.95      0.62 o 
  -6   4   1       17.24       15.78      0.68 o 
  -5   4   1       37.43       34.13      0.87 o 
  -4   4   1      124.64      111.05      2.19 o 
  -3   4   1       55.69       65.83      1.07 o 
  -2   4   1       70.43       65.07      0.75 o 
  -1   4   1       61.11       71.43      0.74 o 
   0   4   1      190.87      178.29      1.76 o 
   1   4   1       45.75       44.83      0.62 o 
   2   4   1      217.39      226.63      2.44 o 
   3   4   1      111.22      122.77      2.55 o 
   4   4   1       27.14       32.14      1.49 o 
   5   4   1      106.82      110.86      2.86 o 
   6   4   1        2.78        3.32      0.54 o 
   7   4   1        2.49        3.44      0.71 o 
   8   4   1       20.28       23.82      2.75 o 
  -8   5   1        0.25        0.27      0.65 o 
  -7   5   1        1.18        0.69      0.61 o 
  -6   5   1        1.43        1.22      0.37 o 
  -5   5   1        7.94        9.17      0.62 o 
  -4   5   1      138.69      141.66      2.36 o 
  -3   5   1       43.31       44.60      1.01 o 
  -2   5   1      431.15      436.53      5.81 o 
  -1   5   1      385.09      393.91      3.52 o 
   0   5   1     1974.33     2105.29     22.02 o 
   1   5   1       37.09       38.61      0.59 o 
   2   5   1        4.11        6.77      0.24 o 
   3   5   1      130.91      126.27      2.52 o 
   4   5   1       12.09       11.10      0.49 o 
   5   5   1       76.60       81.50      1.93 o 
   6   5   1       25.15       22.02      1.14 o 
   7   5   1       77.47       76.30      3.32 o 
   8   5   1       18.18       22.44      2.40 o 
  -8   6   1       12.88       13.16      1.50 o 
  -7   6   1        9.04        9.22      1.12 o 
  -6   6   1        4.84        5.53      0.74 o 
  -5   6   1        1.29        2.34      0.50 o 
  -4   6   1       14.56       14.35      0.84 o 
  -3   6   1      235.54      268.25      4.36 o 
  -2   6   1        1.05        2.67      0.78 o 
  -1   6   1     1001.50     1046.96      9.69 o 
   0   6   1      594.48      625.71      6.74 o 
   1   6   1       29.35       32.41      1.60 o 
   2   6   1      214.08      179.34      3.35 o 
   3   6   1       19.62       20.02      0.74 o 
   4   6   1      216.68      222.78      3.35 o 
   5   6   1        0.32        0.19      0.34 o 
   6   6   1        0.09        0.08      0.59 o 
   7   6   1        0.03        1.04      0.72 o 
  -7   7   1        0.11       -0.61      0.77 o 
  -6   7   1       17.85       22.44      1.39 o 
  -5   7   1       25.12       23.90      1.02 o 
  -4   7   1       15.27       14.72      0.76 o 
  -3   7   1      242.23      255.52      4.55 o 
  -2   7   1        5.05        6.77      0.86 o 
  -1   7   1      319.75      311.58      3.21 o 
   0   7   1       52.25       70.32      1.16 o 
   1   7   1        0.26        0.84      0.57 o 
   2   7   1      489.92      480.98      9.92 o 
   3   7   1       38.00       38.17      1.09 o 
   4   7   1        3.25        3.82      1.14 o 
   5   7   1       35.50       34.33      1.61 o 
   6   7   1        9.56        9.73      1.07 o 
   7   7   1       25.17       22.76      1.68 o 
  -7   8   1       20.78       20.96      1.48 o 
  -6   8   1        1.64        3.18      0.78 o 
  -5   8   1       31.08       33.89      2.15 o 
  -4   8   1       59.16       64.41      1.81 o 
  -3   8   1       84.14       94.32      2.18 o 
  -2   8   1       86.28       87.40      1.92 o 
  -1   8   1       93.14      109.78      2.09 o 
   0   8   1        3.64        3.35      0.30 o 
   1   8   1       13.43       12.10      0.65 o 
   2   8   1       16.49       20.89      0.81 o 
   3   8   1       61.84       62.12      1.62 o 
   4   8   1        0.00        2.07      1.33 o 
   5   8   1       46.40       50.25      2.15 o 
   6   8   1        1.28        2.50      0.76 o 
   7   8   1        5.19        6.25      1.12 o 
  -7   9   1        0.01       -0.87      0.87 o 
  -6   9   1       80.80       75.89      3.17 o 
  -5   9   1      107.27      105.59      3.31 o 
  -4   9   1        1.52        1.30      0.50 o 
  -3   9   1      149.09      154.51      3.48 o 
  -2   9   1       57.04       62.97      1.67 o 
  -1   9   1       17.52       13.74      0.87 o 
   0   9   1      305.12      300.37      5.54 o 
   1   9   1       37.91       37.48      1.58 o 
   2   9   1      145.18      144.24      3.11 o 
   3   9   1        3.20        5.75      1.01 o 
   4   9   1       41.92       46.71      1.98 o 
   5   9   1        0.79        2.88      1.01 o 
   6   9   1        1.18        1.31      1.16 o 
  -6  10   1        7.94        9.20      1.22 o 
  -5  10   1       58.92       56.05      2.38 o 
  -4  10   1       26.45       24.39      1.63 o 
  -3  10   1        1.15        1.77      0.74 o 
  -2  10   1       50.25       46.88      1.44 o 
  -1  10   1       96.45       88.22      2.11 o 
   0  10   1       38.31       38.10      1.59 o 
   1  10   1      887.50      825.91     14.77 o 
   2  10   1      326.11      321.15      8.04 o 
   3  10   1       95.24       88.36      2.45 o 
   4  10   1       63.77       64.92      2.44 o 
   5  10   1       14.86       13.88      1.31 o 
   6  10   1       57.03       57.96      2.95 o 
  -6  11   1        3.07        5.39      1.16 o 
  -5  11   1        2.45        3.61      0.93 o 
  -4  11   1        1.14        1.47      0.61 o 
  -3  11   1       13.77       15.84      1.13 o 
  -2  11   1        3.98        4.96      0.87 o 
  -1  11   1        1.18        0.40      0.39 o 
   0  11   1       60.05       56.54      2.10 o 
   1  11   1        4.72        4.85      0.65 o 
   2  11   1        0.26        4.72      1.34 o 
   3  11   1       77.58       82.54      3.06 o 
   4  11   1        4.81        5.90      1.01 o 
   5  11   1       15.24       14.95      1.49 o 
  -5  12   1       47.30       41.74      2.34 o 
  -4  12   1        2.12        3.24      0.86 o 
  -3  12   1        1.51        2.32      0.61 o 
  -2  12   1        1.36        0.97      0.52 o 
  -1  12   1        0.73        1.50      1.61 o 
   0  12   1       11.30       13.04      1.29 o 
   1  12   1      210.51      188.30      5.49 o 
   2  12   1       33.52       31.30      1.81 o 
   3  12   1        0.25        2.60      0.86 o 
   4  12   1       13.43       10.53      1.33 o 
   5  12   1        0.01        2.53      1.62 o 
  -4  13   1       10.03       10.01      1.63 o 
  -3  13   1        0.98        1.36      0.85 o 
  -2  13   1        5.88        3.91      1.00 o 
  -1  13   1       13.94       11.88      1.34 o 
   0  13   1       46.64       41.00      2.18 o 
   1  13   1        2.03        3.70      0.93 o 
   2  13   1        6.23        6.24      1.10 o 
   3  13   1        9.55        8.63      1.58 o 
   4  13   1        0.10       -0.42      1.06 o 
  -3  14   1        1.54        3.07      1.08 o 
  -2  14   1        3.16        3.97      1.23 o 
  -1  14   1        2.82        4.22      0.99 o 
   0  14   1        0.06       -0.42      0.72 o 
   1  14   1        5.21        8.00      1.21 o 
   2  14   1        5.78        9.53      1.39 o 
   3  14   1        4.41       14.85      5.99 o 
  -1  15   1        2.30        4.65      1.20 o 
   0  15   1        0.00        0.21      0.85 o 
   1  15   1        8.74       10.12      1.56 o 
  -9   0   2        3.74        4.90      1.81 o 
  -8   0   2       19.94       18.11      4.67 o 
  -7   0   2        3.34        4.44      0.75 o 
  -6   0   2       47.20       49.53      1.89 o 
  -5   0   2      113.58      110.64      3.46 o 
  -4   0   2     5501.24     5336.19     88.94 o 
  -3   0   2       95.05       86.83      1.81 o 
  -2   0   2      974.66     1054.16     11.79 o 
  -1   0   2     1586.92     1489.14      9.01 o 
   0   0   2       25.32       28.25      1.46 o 
   1   0   2      593.82      524.70      5.68 o 
   2   0   2     1666.03     1522.31     17.73 o 
   3   0   2      238.66      225.53      3.34 o 
   4   0   2      100.78      108.58      6.01 o 
   5   0   2       57.23       55.44      2.55 o 
   6   0   2       83.87       88.13      4.24 o 
   7   0   2       83.24       78.71      4.33 o 
   8   0   2        1.07        0.17      0.97 o 
  -9   1   2        0.00        0.40      1.30 o 
  -8   1   2        4.25        5.83      0.90 o 
  -7   1   2        0.03        0.48      0.51 o 
  -6   1   2      122.88      123.34      2.81 o 
  -5   1   2       16.42       15.26      0.59 o 
  -4   1   2     1810.81     1814.54     21.37 o 
  -3   1   2       79.46       77.11      1.49 o 
  -2   1   2        0.11        0.55      0.21 o 
  -1   1   2      564.61      530.79      8.97 o 
   0   1   2      162.44      163.91      1.46 o 
   1   1   2        0.49        2.06      0.17 o 
   2   1   2      468.54      464.70      5.30 o 
   3   1   2        5.96        8.90      0.38 o 
   4   1   2      281.32      298.32      4.61 o 
   5   1   2        5.43        6.81      0.74 o 
   6   1   2        6.25        9.00      1.11 o 
   7   1   2       12.01       13.41      1.20 o 
   8   1   2        4.37        5.64      1.23 o 
  -8   2   2        3.28        4.95      1.19 o 
  -7   2   2        3.19        3.44      0.53 o 
  -6   2   2      197.98      192.10      3.42 o 
  -5   2   2       72.25       73.85      1.40 o 
  -4   2   2     1544.35     1570.56     18.63 o 
  -3   2   2      195.95      183.22      2.10 o 
  -2   2   2      165.37      142.52      4.36 o 
  -1   2   2        7.92        6.88      0.36 o 
   0   2   2     1379.62     1302.25     10.48 o 
   1   2   2       87.80       70.90      0.74 o 
   2   2   2      545.09      550.32      7.43 o 
   3   2   2       90.80       84.05      1.49 o 
   4   2   2       50.32       62.44      1.40 o 
   5   2   2       11.56       11.63      0.74 o 
   6   2   2       10.70       10.16      0.72 o 
   7   2   2       20.26       19.94      1.43 o 
   8   2   2        0.25        0.95      1.35 o 
  -8   3   2        0.35        0.27      0.53 o 
  -7   3   2       10.63       11.23      0.83 o 
  -6   3   2      102.15       89.87      2.01 o 
  -5   3   2       15.71       16.83      0.99 o 
  -4   3   2      594.61      599.77      8.32 o 
  -3   3   2       14.80       16.69      0.71 o 
  -2   3   2      260.65      250.99      3.38 o 
  -1   3   2       53.73       46.86      0.59 o 
   0   3   2      388.95      380.03      7.79 o 
   1   3   2      500.97      501.84      5.20 o 
   2   3   2      299.50      300.01      2.81 o 
   3   3   2      492.58      519.05      9.74 o 
   4   3   2      169.23      172.39      3.15 o 
   5   3   2        7.62        7.49      0.63 o 
   6   3   2        0.10       -0.37      0.44 o 
   7   3   2       12.00       13.14      1.20 o 
   8   3   2        6.31        8.81      2.41 o 
  -8   4   2       12.34       10.23      1.11 o 
  -7   4   2        0.99        2.04      0.65 o 
  -6   4   2      224.31      229.14      4.59 o 
  -5   4   2       59.22       61.52      1.49 o 
  -4   4   2       83.20       81.25      1.90 o 
  -3   4   2       11.92       15.03      0.42 o 
  -2   4   2       97.48      102.88      1.30 o 
  -1   4   2       62.91       64.00      1.63 o 
   0   4   2      568.94      557.79      6.48 o 
   1   4   2       35.56       38.14      0.74 o 
   2   4   2       33.56       29.00      0.71 o 
   3   4   2       36.86       40.34      2.12 o 
   4   4   2      137.32      143.94      3.27 o 
   5   4   2       84.06       84.01      2.01 o 
   6   4   2        4.25        3.81      0.82 o 
   7   4   2        3.34        1.78      0.89 o 
   8   4   2        8.20       10.07      1.44 o 
  -8   5   2        0.01        0.31      0.73 o 
  -7   5   2        1.82        2.44      0.79 o 
  -6   5   2        0.93        1.05      0.55 o 
  -5   5   2       68.13       71.41      1.50 o 
  -4   5   2       61.09       68.02      1.77 o 
  -3   5   2      406.14      417.09      4.95 o 
  -2   5   2       69.02       64.15      0.95 o 
  -1   5   2       20.92       18.02      0.40 o 
   0   5   2      401.29      386.90      4.26 o 
   1   5   2      219.36      247.20      3.67 o 
   2   5   2      650.09      698.29      7.99 o 
   3   5   2      243.05      240.82      4.75 o 
   4   5   2        7.34        9.14      0.57 o 
   5   5   2        7.00        9.21      1.44 o 
   6   5   2       55.87       59.88      2.57 o 
   7   5   2        0.94        1.99      1.09 o 
  -8   6   2        0.00        1.57      1.07 o 
  -7   6   2        4.99        5.83      0.98 o 
  -6   6   2       10.18       13.79      1.06 o 
  -5   6   2        3.24        3.94      0.49 o 
  -4   6   2       56.72       49.56      1.31 o 
  -3   6   2      364.77      367.94      5.04 o 
  -2   6   2      664.29      653.14     13.00 o 
  -1   6   2        0.91        1.39      0.24 o 
   0   6   2      659.92      690.18      7.92 o 
   1   6   2      101.16       94.45      1.73 o 
   2   6   2       15.69       12.54      0.77 o 
   3   6   2       38.72       43.51      0.89 o 
   4   6   2       53.39       49.57      1.34 o 
   5   6   2      162.14      162.79      4.11 o 
   6   6   2      127.68      139.22      4.39 o 
   7   6   2        2.86        2.56      2.12 o 
  -8   7   2        9.68       12.58      1.88 o 
  -7   7   2       19.47       21.91      2.08 o 
  -6   7   2        9.45        8.02      0.95 o 
  -5   7   2       10.47       13.47      0.86 o 
  -4   7   2       99.97       98.79      2.19 o 
  -3   7   2      104.22      117.97      2.36 o 
  -2   7   2      347.12      350.90      5.65 o 
  -1   7   2       19.44       19.33      0.53 o 
   0   7   2      273.13      255.57      3.36 o 
   1   7   2        7.09        7.23      0.46 o 
   2   7   2      101.56      100.78      1.91 o 
   3   7   2      143.21      143.34      2.76 o 
   4   7   2        0.02       -0.17      0.52 o 
   5   7   2        0.24        0.47      0.61 o 
   6   7   2       50.67       48.65      2.16 o 
   7   7   2        6.15        5.27      1.42 o 
  -7   8   2       33.37       33.29      2.51 o 
  -6   8   2        2.42        3.30      0.65 o 
  -5   8   2      152.04      156.31      5.30 o 
  -4   8   2        0.59        0.53      0.52 o 
  -3   8   2       33.37       31.62      1.13 o 
  -2   8   2       32.49       28.12      1.16 o 
  -1   8   2       42.33       40.05      0.92 o 
   0   8   2      223.41      220.86      3.13 o 
   1   8   2       56.27       57.08      1.10 o 
   2   8   2       50.24       48.28      1.56 o 
   3   8   2        3.00        3.52      0.86 o 
   4   8   2       24.04       26.42      1.33 o 
   5   8   2        6.00        5.74      0.99 o 
   6   8   2       24.95       22.37      1.65 o 
  -7   9   2        6.46        8.77      2.78 o 
  -6   9   2        0.09        0.77      0.64 o 
  -5   9   2       16.98       18.53      1.09 o 
  -4   9   2        0.13       -0.09      0.39 o 
  -3   9   2       14.98       12.31      0.81 o 
  -2   9   2       36.58       36.83      1.29 o 
  -1   9   2      454.80      421.89      7.49 o 
   0   9   2      170.15      146.66      2.50 o 
   1   9   2      181.19      182.13      3.64 o 
   2   9   2       84.67       85.14      2.60 o 
   3   9   2      145.42      146.00      3.31 o 
   4   9   2       37.26       34.01      1.68 o 
   5   9   2       10.57       15.66      1.30 o 
   6   9   2        3.32        5.67      1.11 o 
  -6  10   2        4.73        6.67      1.10 o 
  -5  10   2       13.40       11.74      1.01 o 
  -4  10   2        0.00       -0.28      0.48 o 
  -3  10   2       13.46       17.34      0.99 o 
  -2  10   2       17.78       19.52      1.05 o 
  -1  10   2        1.89        4.03      0.51 o 
   0  10   2       25.88       28.41      1.03 o 
   1  10   2       69.52       73.20      2.02 o 
   2  10   2       55.36       56.05      1.70 o 
   3  10   2       19.15       19.13      1.03 o 
   4  10   2       22.66       25.32      1.65 o 
   5  10   2        3.01        4.31      1.20 o 
   6  10   2        1.37        0.75      0.76 o 
  -6  11   2        3.46        2.60      1.45 o 
  -5  11   2        1.38        1.33      0.69 o 
  -4  11   2       54.28       50.61      2.04 o 
  -3  11   2       10.37        9.74      0.90 o 
  -2  11   2       75.32       76.50      2.80 o 
  -1  11   2      614.94      556.68     10.72 o 
   0  11   2      275.59      270.36      7.00 o 
   1  11   2       20.78       19.61      1.44 o 
   2  11   2       71.13       66.68      2.09 o 
   3  11   2        2.91        4.94      0.98 o 
   4  11   2      129.83      134.38      4.66 o 
   5  11   2        0.11        0.28      0.92 o 
  -5  12   2        2.40        3.87      1.03 o 
  -4  12   2        0.11       -0.01      0.52 o 
  -3  12   2       47.18       44.34      1.80 o 
  -2  12   2       75.29       79.17      2.96 o 
  -1  12   2       54.57       55.99      2.34 o 
   0  12   2        2.40        4.87      0.92 o 
   1  12   2       14.96       16.15      1.25 o 
   2  12   2        0.74        0.12      0.48 o 
   3  12   2       15.21       18.55      1.82 o 
   4  12   2       11.32        8.80      1.20 o 
  -4  13   2        5.00        7.13      1.23 o 
  -3  13   2       10.52       11.28      1.34 o 
  -2  13   2        2.21        1.04      0.76 o 
  -1  13   2       16.08       12.65      1.21 o 
   0  13   2        0.00       -0.11      0.63 o 
   1  13   2       65.69       76.89      3.07 o 
   2  13   2        0.05        3.10      1.70 o 
   3  13   2        5.53        5.63      1.47 o 
  -3  14   2        0.35        0.16      0.88 o 
  -2  14   2        1.72        3.28      1.19 o 
  -1  14   2        6.44       10.07      1.51 o 
   0  14   2        0.25        0.40      0.96 o 
   1  14   2        0.50       -0.08      0.82 o 
   2  14   2        0.01        0.54      1.81 o 
  -9   1   3        1.71        2.30      1.22 o 
  -8   1   3        0.00        3.07      1.40 o 
  -7   1   3       26.48       24.32      1.03 o 
  -6   1   3      391.01      390.61      6.46 o 
  -5   1   3        0.01        0.84      0.39 o 
  -4   1   3        0.37        3.08      0.26 o 
  -3   1   3      233.02      230.25      2.45 o 
  -2   1   3       77.91       75.17      1.04 o 
  -1   1   3      151.76      132.27      1.55 o 
   0   1   3     2666.67     2533.14     25.22 o 
   1   1   3      620.40      618.63      6.23 o 
   2   1   3        1.27        0.79      0.24 o 
   3   1   3       98.70      100.02      2.00 o 
   4   1   3       63.75       64.57      1.68 o 
   5   1   3      263.04      284.93      6.90 o 
   6   1   3        0.66        0.68      0.66 o 
   7   1   3        1.24       -0.11      0.75 o 
  -9   2   3        0.91       -0.24      1.66 o 
  -8   2   3       24.95       19.04      1.79 o 
  -7   2   3        0.89        1.01      0.39 o 
  -6   2   3      550.17      544.97      9.52 o 
  -5   2   3       42.79       42.15      1.43 o 
  -4   2   3       16.36       15.24      0.66 o 
  -3   2   3        2.03        1.68      0.22 o 
  -2   2   3      793.79      795.27     18.86 o 
  -1   2   3      259.27      240.07      3.32 o 
   0   2   3      677.70      724.12      6.79 o 
   1   2   3      343.18      417.68      4.10 o 
   2   2   3     1606.00     1670.76     21.14 o 
   3   2   3       99.45      105.76      1.84 o 
   4   2   3        0.48        2.01      0.57 o 
   5   2   3       22.75       22.50      0.92 o 
   6   2   3        1.58        1.38      0.61 o 
   7   2   3        0.96        1.44      0.87 o 
  -8   3   3      117.53      110.22      3.96 o 
  -7   3   3       61.22       55.51      2.37 o 
  -6   3   3      222.81      209.58      4.26 o 
  -5   3   3        0.02        0.42      0.24 o 
  -4   3   3        0.06        1.09      0.30 o 
  -3   3   3      177.22      190.06      2.24 o 
  -2   3   3      620.65      629.28      6.21 o 
  -1   3   3       97.02      114.91      1.32 o 
   0   3   3       11.78       13.55      0.34 o 
   1   3   3      271.83      269.46      2.92 o 
   2   3   3      573.67      622.08      8.51 o 
   3   3   3        3.98        5.37      0.93 o 
   4   3   3      283.74      281.23      5.13 o 
   5   3   3        2.63        3.11      0.71 o 
   6   3   3        1.67        4.83      0.96 o 
   7   3   3        1.48        1.32      0.81 o 
  -8   4   3       42.89       36.38      2.43 o 
  -7   4   3       23.92       21.64      0.99 o 
  -6   4   3       29.46       24.81      0.91 o 
  -5   4   3      155.49      158.98      3.44 o 
  -4   4   3      120.68      113.90      1.85 o 
  -3   4   3        3.53        3.20      0.32 o 
  -2   4   3      166.83      165.60      2.75 o 
  -1   4   3      505.04      543.13      5.89 o 
   0   4   3      112.36      104.88      1.92 o 
   1   4   3     1202.76     1350.69     16.20 o 
   2   4   3        9.32       13.89      0.48 o 
   3   4   3        4.21        6.54      0.64 o 
   4   4   3        4.81        6.87      0.78 o 
   5   4   3        0.01       -0.06      0.45 o 
   6   4   3       34.96       35.45      1.73 o 
   7   4   3       23.94       23.63      1.70 o 
  -8   5   3        8.16        6.11      1.34 o 
  -7   5   3        2.15        1.61      0.48 o 
  -6   5   3       23.62       23.62      0.92 o 
  -5   5   3       70.52       76.56      1.53 o 
  -4   5   3       64.38       63.43      1.40 o 
  -3   5   3        1.40        1.31      0.35 o 
  -2   5   3       53.93       54.99      0.96 o 
  -1   5   3        0.51        0.84      0.26 o 
   0   5   3      130.12      111.78      1.75 o 
   1   5   3        3.54        1.44      0.22 o 
   2   5   3      323.24      341.62      4.91 o 
   3   5   3      248.82      245.52      4.29 o 
   4   5   3       22.36       25.52      1.21 o 
   5   5   3        8.72        9.75      0.77 o 
   6   5   3       60.05       56.08      2.10 o 
   7   5   3        0.07        1.29      0.95 o 
  -8   6   3        3.51        4.27      1.22 o 
  -7   6   3        0.97        0.98      0.90 o 
  -6   6   3        1.78        2.22      0.53 o 
  -5   6   3       40.77       42.29      1.05 o 
  -4   6   3       70.96       68.48      1.31 o 
  -3   6   3        0.32        0.29      0.20 o 
  -2   6   3      530.22      508.64      6.46 o 
  -1   6   3       39.57       46.25      0.88 o 
   0   6   3      533.86      578.96      8.20 o 
   1   6   3        0.85        0.90      0.24 o 
   2   6   3       21.61       19.36      0.56 o 
   3   6   3       35.75       36.36      1.07 o 
   4   6   3      152.59      143.84      3.21 o 
   5   6   3       10.75       10.40      0.93 o 
   6   6   3       47.36       48.20      2.25 o 
   7   6   3        1.14        0.33      0.97 o 
  -8   7   3        0.16        0.30      0.91 o 
  -7   7   3       30.33       30.00      2.68 o 
  -6   7   3        7.61        8.00      0.73 o 
  -5   7   3        1.55        1.99      0.62 o 
  -4   7   3       37.70       38.14      1.15 o 
  -3   7   3       28.22       27.95      0.94 o 
  -2   7   3      253.53      260.13      4.47 o 
  -1   7   3       44.54       41.03      0.86 o 
   0   7   3       75.02       76.92      1.37 o 
   1   7   3        9.96        8.72      0.48 o 
   2   7   3       56.68       51.43      1.10 o 
   3   7   3      145.51      153.26      3.07 o 
   4   7   3      353.82      360.51      8.70 o 
   5   7   3        1.29        0.61      0.63 o 
   6   7   3        1.19       -0.13      0.67 o 
  -7   8   3        0.55        1.50      0.97 o 
  -6   8   3       17.94       17.85      1.12 o 
  -5   8   3        7.32        9.28      1.04 o 
  -4   8   3       53.21       49.44      1.50 o 
  -3   8   3      113.35      105.10      2.42 o 
  -2   8   3        4.94        6.10      0.55 o 
  -1   8   3       68.77       66.70      1.58 o 
   0   8   3       11.97       10.71      0.49 o 
   1   8   3      504.23      496.38      7.10 o 
   2   8   3        6.82        9.30      0.76 o 
   3   8   3        2.74        3.39      0.72 o 
   4   8   3       80.46       79.51      3.01 o 
   5   8   3       34.62       34.63      1.82 o 
   6   8   3        4.39        4.38      1.07 o 
  -7   9   3       22.97       23.22      2.12 o 
  -6   9   3       19.18       21.59      1.55 o 
  -5   9   3       46.57       51.72      1.89 o 
  -4   9   3        1.29        2.81      0.61 o 
  -3   9   3       80.92       77.83      2.08 o 
  -2   9   3       22.65       25.15      1.07 o 
  -1   9   3      169.57      166.52      4.04 o 
   0   9   3      146.93      135.39      2.91 o 
   1   9   3       29.38       23.86      0.99 o 
   2   9   3      112.05      111.16      2.69 o 
   3   9   3        5.45        5.84      0.96 o 
   4   9   3       58.27       53.13      2.33 o 
   5   9   3       41.97       46.67      2.91 o 
   6   9   3       31.86       29.95      2.07 o 
  -6  10   3       12.00       11.68      1.59 o 
  -5  10   3        0.47        1.42      0.61 o 
  -4  10   3       78.07       82.44      2.61 o 
  -3  10   3      305.37      306.16      6.73 o 
  -2  10   3      194.39      190.60      4.26 o 
  -1  10   3       68.95       69.22      1.91 o 
   0  10   3      115.80      107.94      2.54 o 
   1  10   3       52.27       48.42      1.77 o 
   2  10   3      133.35      129.08      3.78 o 
   3  10   3       18.08       17.18      1.18 o 
   4  10   3       43.36       41.13      2.06 o 
   5  10   3       19.64       19.27      1.63 o 
  -6  11   3        1.88       -0.16      1.46 o 
  -5  11   3        9.86       10.57      1.31 o 
  -4  11   3        1.87        2.31      0.69 o 
  -3  11   3       71.88       80.04      2.45 o 
  -2  11   3       21.34       23.32      1.17 o 
  -1  11   3        5.38        5.48      0.64 o 
   0  11   3        4.79        6.37      0.86 o 
   1  11   3       34.16       36.23      1.38 o 
   2  11   3       24.53       22.82      1.80 o 
   3  11   3        8.87       11.78      1.61 o 
   4  11   3        4.33        4.43      1.64 o 
   5  11   3       22.20       24.23      1.90 o 
  -5  12   3       12.11       10.55      1.32 o 
  -4  12   3        3.90        4.58      0.88 o 
  -3  12   3      113.10      112.07      3.44 o 
  -2  12   3       65.50       57.87      2.47 o 
  -1  12   3       51.77       60.52      2.51 o 
   0  12   3       10.57       12.35      1.27 o 
   1  12   3        9.49       10.27      1.14 o 
   2  12   3       62.83       62.51      3.29 o 
   3  12   3        1.69        4.27      0.97 o 
   4  12   3        2.31        4.30      1.08 o 
  -4  13   3       12.52       12.89      2.48 o 
  -3  13   3       20.05       18.71      1.56 o 
  -2  13   3        3.92        5.99      1.17 o 
  -1  13   3        0.17        0.35      0.75 o 
   0  13   3       10.57        8.45      1.12 o 
   1  13   3        0.64        0.43      0.73 o 
   2  13   3        1.08        0.42      0.89 o 
   3  13   3        2.24        2.63      1.21 o 
  -3  14   3        3.36        3.36      2.47 o 
  -2  14   3        9.74       10.69      1.37 o 
  -1  14   3       19.73       24.44      1.94 o 
   0  14   3        1.33        1.90      0.86 o 
   1  14   3       17.33       22.27      2.25 o 
   2  14   3        0.03        0.67      1.13 o 
  -9   0   4        3.52        5.51      2.55 o 
  -8   0   4       13.23        8.49      1.49 o 
  -7   0   4        3.26        4.40      0.78 o 
  -6   0   4        9.85        8.66      0.83 o 
  -5   0   4       50.34       54.33      2.33 o 
  -4   0   4       28.99       33.25      1.63 o 
  -3   0   4       33.52       31.83      1.14 o 
  -2   0   4     1868.77     1867.67     20.80 o 
  -1   0   4      818.33      873.24     13.55 o 
   0   0   4     1299.22     1330.55     25.09 o 
   1   0   4      151.33      182.48      7.44 o 
   2   0   4      264.43      261.41      4.34 o 
   3   0   4     1237.86     1217.21     46.94 o 
   4   0   4        1.62        3.94      0.79 o 
   5   0   4        0.84        0.44      2.26 o 
   6   0   4      119.09      118.30      5.73 o 
   7   0   4       29.91       25.79      2.89 o 
  -9   1   4        0.00        0.69      1.28 o 
  -8   1   4       28.41       26.28      2.15 o 
  -7   1   4       13.90       13.46      0.76 o 
  -6   1   4       19.23       15.69      0.87 o 
  -5   1   4       39.58       38.30      0.85 o 
  -4   1   4      168.78      173.70      2.47 o 
  -3   1   4       90.91       82.09      1.34 o 
  -2   1   4      147.43      153.97      2.03 o 
  -1   1   4      119.74      142.23      1.47 o 
   0   1   4      958.23     1025.34     11.90 o 
   1   1   4      201.02      225.43      2.65 o 
   2   1   4      151.55      166.71      2.00 o 
   3   1   4        2.69        3.61      0.40 o 
   4   1   4        0.75        0.26      0.68 o 
   5   1   4        2.21        2.79      1.09 o 
   6   1   4        1.18        2.96      0.81 o 
   7   1   4        3.78        3.49      1.06 o 
  -8   2   4       85.93       70.91      3.85 o 
  -7   2   4        5.96        6.52      0.61 o 
  -6   2   4        7.79        7.56      0.52 o 
  -5   2   4        2.64        4.52      0.94 o 
  -4   2   4       63.59       63.84      1.45 o 
  -3   2   4       40.62       45.75      0.96 o 
  -2   2   4      511.04      506.94      7.18 o 
  -1   2   4      683.73      700.49      9.85 o 
   0   2   4      340.50      380.15      4.19 o 
   1   2   4       43.01       47.95      0.77 o 
   2   2   4      112.97      101.76      1.82 o 
   3   2   4       64.32       73.15      1.56 o 
   4   2   4       10.48       10.62      0.63 o 
   5   2   4       32.74       31.71      1.57 o 
   6   2   4        0.16       -0.78      0.82 o 
   7   2   4       37.60       36.54      2.09 o 
  -8   3   4       79.88       69.33      2.74 o 
  -7   3   4        4.45        6.18      0.67 o 
  -6   3   4        2.21        1.89      0.38 o 
  -5   3   4        0.45        0.51      0.22 o 
  -4   3   4       15.72       13.87      0.72 o 
  -3   3   4      184.81      192.84      2.75 o 
  -2   3   4        0.23        0.53      0.19 o 
  -1   3   4      775.95      897.99      9.39 o 
   0   3   4      544.33      610.65      9.06 o 
   1   3   4      145.37      168.49      2.17 o 
   2   3   4       46.91       50.22      1.15 o 
   3   3   4        0.23        0.38      0.35 o 
   4   3   4        0.29        0.77      0.41 o 
   5   3   4       29.98       31.80      2.24 o 
   6   3   4        0.00        1.04      0.73 o 
   7   3   4        6.74        8.21      1.56 o 
  -8   4   4       29.49       22.94      1.78 o 
  -7   4   4       15.16       15.60      1.53 o 
  -6   4   4        8.92        7.69      0.53 o 
  -5   4   4       10.62       11.02      0.51 o 
  -4   4   4        0.04        0.48      0.21 o 
  -3   4   4        6.67        6.80      0.32 o 
  -2   4   4       79.88       70.70      1.54 o 
  -1   4   4        9.92       15.35      0.44 o 
   0   4   4     1140.68     1184.22     13.63 o 
   1   4   4       53.20       51.73      0.93 o 
   2   4   4      345.98      329.32      5.30 o 
   3   4   4       54.17       54.99      1.44 o 
   4   4   4       30.82       29.23      1.10 o 
   5   4   4        6.44        4.76      0.65 o 
   6   4   4       12.64       12.30      1.31 o 
   7   4   4       34.69       33.92      2.63 o 
  -8   5   4       12.93       11.06      1.35 o 
  -7   5   4       27.45       27.75      1.34 o 
  -6   5   4       13.85        9.06      1.09 o 
  -5   5   4        5.72        5.00      0.54 o 
  -4   5   4      280.35      280.16      5.91 o 
  -3   5   4       54.24       59.06      1.06 o 
  -2   5   4      193.65      194.56      3.66 o 
  -1   5   4      220.22      254.65      4.38 o 
   0   5   4       11.92        9.55      0.41 o 
   1   5   4       13.10        9.15      0.41 o 
   2   5   4       19.10       24.79      0.92 o 
   3   5   4        2.00        2.83      0.54 o 
   4   5   4       34.70       36.20      1.31 o 
   5   5   4       33.59       31.09      1.29 o 
   6   5   4        0.01        0.77      0.72 o 
   7   5   4       22.81       22.59      2.24 o 
  -8   6   4        8.48        7.48      1.63 o 
  -7   6   4        2.43        1.22      1.05 o 
  -6   6   4        0.40        0.86      0.77 o 
  -5   6   4        2.60        3.71      0.62 o 
  -4   6   4       55.06       58.97      1.28 o 
  -3   6   4       14.01       15.04      0.55 o 
  -2   6   4       11.62       12.30      0.45 o 
  -1   6   4      208.81      208.76      4.01 o 
   0   6   4      130.53      144.82      2.26 o 
   1   6   4      342.18      324.76     11.14 o 
   2   6   4      181.41      164.34      2.86 o 
   3   6   4        0.26       -0.21      0.54 o 
   4   6   4       67.03       63.54      2.23 o 
   5   6   4       23.19       24.14      1.42 o 
   6   6   4        9.10       12.09      1.50 o 
  -8   7   4        0.59        0.53      1.09 o 
  -7   7   4        7.07        6.70      1.18 o 
  -6   7   4       20.11       19.85      1.51 o 
  -5   7   4       72.22       68.12      1.92 o 
  -4   7   4       25.32       23.85      0.93 o 
  -3   7   4       58.84       60.90      1.71 o 
  -2   7   4       24.38       28.12      0.76 o 
  -1   7   4      271.75      276.04      4.17 o 
   0   7   4       28.70       28.27      0.90 o 
   1   7   4       10.94       16.25      0.88 o 
   2   7   4      367.37      333.70      5.21 o 
   3   7   4       92.46       88.87      2.26 o 
   4   7   4      148.43      149.79      4.37 o 
   5   7   4       15.87       16.57      1.65 o 
   6   7   4       16.21       18.98      2.00 o 
  -7   8   4       15.98       16.38      1.81 o 
  -6   8   4       10.78       13.37      1.30 o 
  -5   8   4       69.08       73.08      2.83 o 
  -4   8   4       36.04       34.30      1.70 o 
  -3   8   4      106.70      109.78      2.59 o 
  -2   8   4      222.71      215.14      3.53 o 
  -1   8   4        0.99        1.91      0.35 o 
   0   8   4      172.44      154.47      5.25 o 
   1   8   4       34.49       37.88      1.21 o 
   2   8   4      689.33      646.26     10.02 o 
   3   8   4       50.88       47.82      1.98 o 
   4   8   4       52.14       57.49      2.54 o 
   5   8   4        0.01       -0.46      0.74 o 
   6   8   4        0.45        0.56      1.35 o 
  -7   9   4        0.25        0.96      1.12 o 
  -6   9   4        0.22        1.56      0.85 o 
  -5   9   4       78.04       79.10      3.81 o 
  -4   9   4       37.84       41.52      1.58 o 
  -3   9   4       36.45       35.22      1.35 o 
  -2   9   4       56.26       55.84      1.72 o 
  -1   9   4      213.41      207.29      4.21 o 
   0   9   4       43.34       38.50      1.11 o 
   1   9   4       22.20       19.41      0.95 o 
   2   9   4       14.94       14.36      0.83 o 
   3   9   4       86.43       84.48      2.80 o 
   4   9   4        0.33        3.18      1.85 o 
   5   9   4        0.11       -0.08      0.80 o 
  -6  10   4        1.32        0.97      0.88 o 
  -5  10   4        0.56        1.64      0.93 o 
  -4  10   4        7.92        7.88      0.82 o 
  -3  10   4       31.07       30.88      1.35 o 
  -2  10   4       48.52       50.89      1.67 o 
  -1  10   4       60.37       58.89      2.16 o 
   0  10   4      145.89      135.36      3.13 o 
   1  10   4       43.70       42.51      1.47 o 
   2  10   4       63.57       61.84      2.38 o 
   3  10   4       77.12       75.67      2.87 o 
   4  10   4        8.02        6.21      1.11 o 
   5  10   4        9.50        8.19      1.27 o 
  -6  11   4       15.48       13.39      1.97 o 
  -5  11   4       40.37       41.63      2.47 o 
  -4  11   4       59.99       54.54      2.51 o 
  -3  11   4       15.41       16.30      1.42 o 
  -2  11   4        7.63        7.76      0.84 o 
  -1  11   4       21.14       19.03      1.04 o 
   0  11   4       57.63       52.04      2.16 o 
   1  11   4        6.37        6.28      0.76 o 
   2  11   4       28.72       26.46      1.54 o 
   3  11   4        0.09        0.77      0.92 o 
   4  11   4        1.11        1.98      0.84 o 
  -5  12   4       45.77       49.31      2.82 o 
  -4  12   4       14.84       16.00      1.63 o 
  -3  12   4        5.61        7.20      1.20 o 
  -2  12   4        9.57        7.61      1.08 o 
  -1  12   4        0.48        2.52      1.12 o 
   0  12   4        4.62        5.64      0.97 o 
   1  12   4        2.42        2.36      0.97 o 
   2  12   4       15.50       15.32      1.39 o 
   3  12   4        0.59        2.29      1.47 o 
  -4  13   4        3.74        5.52      3.60 o 
  -3  13   4       32.86       37.32      2.73 o 
  -2  13   4        0.64        0.48      0.78 o 
  -1  13   4       24.59       25.00      1.98 o 
   0  13   4        3.26        5.96      1.04 o 
   1  13   4        5.04        8.20      1.32 o 
   2  13   4       22.55       21.56      2.15 o 
  -2  14   4        2.03        1.43      1.07 o 
  -1  14   4        1.36        2.38      1.01 o 
   0  14   4        5.28        6.54      1.25 o 
   1  14   4        3.34        3.76      1.37 o 
  -8   1   5        0.70        0.98      0.75 o 
  -7   1   5        1.08        1.26      0.69 o 
  -6   1   5       15.02       17.17      0.85 o 
  -5   1   5       13.73       14.91      0.79 o 
  -4   1   5      340.31      342.93      5.30 o 
  -3   1   5      485.63      480.31     16.26 o 
  -2   1   5      353.03      342.73      4.58 o 
  -1   1   5       23.85       24.54      0.83 o 
   0   1   5        0.03       -0.13      0.18 o 
   1   1   5      764.23      843.26     10.29 o 
   2   1   5       16.95       16.20      0.50 o 
   3   1   5       42.48       40.67      1.07 o 
   4   1   5      205.18      203.38      5.29 o 
   5   1   5       55.49       55.77      2.23 o 
   6   1   5        0.50        0.23      0.73 o 
   7   1   5        7.77       10.81      1.78 o 
  -8   2   5        1.44        0.50      0.77 o 
  -7   2   5       19.57       18.72      1.01 o 
  -6   2   5       25.73       25.88      1.09 o 
  -5   2   5       63.01       64.09      1.55 o 
  -4   2   5        2.24        2.44      0.55 o 
  -3   2   5      196.71      218.02      3.43 o 
  -2   2   5      194.51      197.63      3.02 o 
  -1   2   5      331.56      388.08      4.99 o 
   0   2   5       82.72       86.24      1.50 o 
   1   2   5      223.78      242.62      3.27 o 
   2   2   5        1.61        1.61      0.46 o 
   3   2   5       46.21       43.29      1.25 o 
   4   2   5       71.07       74.42      2.41 o 
   5   2   5        1.42        1.81      0.72 o 
   6   2   5      141.43      136.25      5.08 o 
   7   2   5       10.27       12.08      1.46 o 
  -8   3   5       14.74       13.14      1.74 o 
  -7   3   5        0.01        0.26      0.43 o 
  -6   3   5        0.37        1.27      0.61 o 
  -5   3   5       13.21       11.95      0.71 o 
  -4   3   5        7.67        6.30      0.49 o 
  -3   3   5       83.61       84.76      1.69 o 
  -2   3   5      886.01      980.20     21.30 o 
  -1   3   5       25.35       26.68      0.55 o 
   0   3   5      183.93      163.52      2.31 o 
   1   3   5       11.57       10.59      0.69 o 
   2   3   5       40.37       38.70      1.07 o 
   3   3   5      159.98      159.11      4.69 o 
   4   3   5       46.61       46.02      1.49 o 
   5   3   5      226.20      224.36      6.55 o 
   6   3   5        0.48        1.24      0.83 o 
  -8   4   5        1.29        1.55      1.02 o 
  -7   4   5        3.08        3.80      0.67 o 
  -6   4   5       26.80       30.13      1.24 o 
  -5   4   5        8.65        9.70      0.95 o 
  -4   4   5       42.24       43.35      1.42 o 
  -3   4   5      167.16      200.21      5.00 o 
  -2   4   5       73.96       71.76      2.59 o 
  -1   4   5       19.30       23.68      0.65 o 
   0   4   5      264.42      299.52      4.90 o 
   1   4   5        5.71        4.64      0.52 o 
   2   4   5       27.71       27.32      1.01 o 
   3   4   5       48.98       51.43      1.49 o 
   4   4   5        8.98        9.13      0.74 o 
   5   4   5       23.57       27.60      1.90 o 
   6   4   5       35.15       31.95      2.03 o 
  -8   5   5        0.09        2.97      1.49 o 
  -7   5   5        3.36        4.77      0.75 o 
  -6   5   5       10.06       11.16      0.82 o 
  -5   5   5       13.81       12.65      0.83 o 
  -4   5   5        1.22        1.71      0.63 o 
  -3   5   5      119.78      123.16      2.48 o 
  -2   5   5      306.42      313.71      4.31 o 
  -1   5   5      151.37      151.80      2.34 o 
   0   5   5      196.78      202.33      3.02 o 
   1   5   5        7.37        8.88      0.56 o 
   2   5   5       57.94       55.85      1.51 o 
   3   5   5       45.28       51.41      1.59 o 
   4   5   5        0.41        0.66      0.48 o 
   5   5   5       14.14       14.57      1.18 o 
   6   5   5       14.89       14.49      1.74 o 
  -8   6   5        0.82        1.28      1.30 o 
  -7   6   5       12.88       14.56      1.25 o 
  -6   6   5       41.75       44.36      1.99 o 
  -5   6   5       29.47       29.47      1.19 o 
  -4   6   5        7.22        7.49      0.94 o 
  -3   6   5       10.80       11.31      0.47 o 
  -2   6   5       34.44       33.32      1.13 o 
  -1   6   5        3.74        4.85      0.46 o 
   0   6   5        7.14        5.84      0.45 o 
   1   6   5       64.80       60.03      1.27 o 
   2   6   5      250.48      253.25      5.13 o 
   3   6   5        1.99        2.52      0.58 o 
   4   6   5       32.40       33.58      1.46 o 
   5   6   5        2.40        3.25      0.78 o 
   6   6   5        0.24       -0.10      0.79 o 
  -7   7   5       19.53       20.91      1.65 o 
  -6   7   5       16.17       16.23      1.63 o 
  -5   7   5        1.36        1.12      0.66 o 
  -4   7   5      116.43      113.42      2.71 o 
  -3   7   5       58.46       57.44      1.56 o 
  -2   7   5      106.58      106.01      2.05 o 
  -1   7   5      172.36      171.65      2.97 o 
   0   7   5      497.42      472.08      7.33 o 
   1   7   5       21.89       18.26      0.82 o 
   2   7   5       10.96       12.31      0.93 o 
   3   7   5       31.40       31.62      1.57 o 
   4   7   5       11.26       12.81      1.70 o 
   5   7   5       25.84       28.19      1.69 o 
   6   7   5        9.60       11.46      2.22 o 
  -7   8   5       42.57       39.52      2.34 o 
  -6   8   5        1.31        1.88      0.85 o 
  -5   8   5       39.20       40.73      2.18 o 
  -4   8   5        8.48       10.64      1.32 o 
  -3   8   5      137.23      142.20      2.77 o 
  -2   8   5       51.89       44.21      1.12 o 
  -1   8   5        2.24        1.21      0.40 o 
   0   8   5      219.39      198.94      3.62 o 
   1   8   5      287.23      270.20      5.37 o 
   2   8   5      137.06      136.11      3.22 o 
   3   8   5        8.72        8.33      1.35 o 
   4   8   5       14.38       15.78      1.30 o 
   5   8   5        7.18        4.40      1.01 o 
  -7   9   5        1.97        2.67      1.09 o 
  -6   9   5        7.65        7.43      1.21 o 
  -5   9   5       29.07       31.08      1.96 o 
  -4   9   5       83.70       82.98      3.05 o 
  -3   9   5       30.80       29.72      1.24 o 
  -2   9   5      239.44      235.77      5.02 o 
  -1   9   5        9.16        7.93      0.61 o 
   0   9   5      698.77      668.64     12.67 o 
   1   9   5      118.36      103.18      2.27 o 
   2   9   5       33.76       37.58      1.70 o 
   3   9   5       30.65       25.57      1.59 o 
   4   9   5        1.45        1.22      0.74 o 
   5   9   5        2.92        2.08      0.82 o 
  -6  10   5       18.32       19.12      1.84 o 
  -5  10   5        6.10       15.73      2.60 o 
  -4  10   5        0.00       -0.17      0.65 o 
  -3  10   5       53.66       52.37      1.94 o 
  -2  10   5        2.42        2.09      0.98 o 
  -1  10   5       11.82       14.35      0.85 o 
   0  10   5        5.20        5.95      0.64 o 
   1  10   5        5.03        7.63      0.99 o 
   2  10   5       43.99       42.69      2.28 o 
   3  10   5        2.09        3.72      0.82 o 
   4  10   5       12.89       11.52      1.39 o 
  -5  11   5        0.45        3.27      1.38 o 
  -4  11   5        0.09       -0.44      0.77 o 
  -3  11   5        6.21        7.32      1.06 o 
  -2  11   5        7.29        6.72      0.93 o 
  -1  11   5       27.77       29.84      2.62 o 
   0  11   5        3.49        6.23      0.96 o 
   1  11   5       13.69       16.09      1.20 o 
   2  11   5        0.87        2.01      0.81 o 
   3  11   5        0.44        1.65      0.91 o 
  -4  12   5        0.67        1.09      0.89 o 
  -3  12   5       19.38       18.28      1.59 o 
  -2  12   5        0.36        0.46      0.70 o 
  -1  12   5        1.10        0.96      0.71 o 
   0  12   5        5.03        6.83      1.10 o 
   1  12   5        4.34        3.76      1.23 o 
   2  12   5        7.73       12.80      2.38 o 
   3  12   5        5.22        7.28      1.48 o 
  -3  13   5        0.60        1.39      1.01 o 
  -2  13   5       15.90       17.49      2.49 o 
  -1  13   5        0.64        1.21      0.84 o 
   0  13   5       33.39       28.27      2.16 o 
   1  13   5        0.37        2.65      1.12 o 
  -8   0   6        6.40        9.94      1.87 o 
  -7   0   6       20.33       20.93      2.23 o 
  -6   0   6       92.00       91.22      4.38 o 
  -5   0   6      236.32      248.03      8.78 o 
  -4   0   6      198.32      184.39      6.08 o 
  -3   0   6       22.58       27.78      1.54 o 
  -2   0   6       62.49       65.72      1.33 o 
  -1   0   6      217.54      245.50      4.42 o 
   0   0   6      139.99      125.31     15.46 o 
   1   0   6      110.08      100.43      2.47 o 
   2   0   6      434.46      400.13     11.49 o 
   3   0   6       11.48       10.06      1.32 o 
   4   0   6       46.71       45.72      2.99 o 
   5   0   6        0.48        1.21      1.13 o 
   6   0   6        1.76        1.90      1.26 o 
  -8   1   6        1.50        0.67      0.75 o 
  -7   1   6        7.16        8.09      1.09 o 
  -6   1   6        0.00        0.42      0.66 o 
  -5   1   6       10.15       11.04      0.97 o 
  -4   1   6        9.84       10.31      0.85 o 
  -3   1   6       43.32       40.41      1.96 o 
  -2   1   6        6.32        5.38      0.35 o 
  -1   1   6      305.49      339.17      4.25 o 
   0   1   6        0.98        2.58      0.34 o 
   1   1   6      153.84      149.39      2.87 o 
   2   1   6      297.93      295.77      8.63 o 
   3   1   6        2.80        2.15      0.41 o 
   4   1   6      109.13      110.49      3.53 o 
   5   1   6       31.67       30.58      1.94 o 
   6   1   6        0.95        0.88      0.83 o 
  -8   2   6        0.01       -0.13      0.75 o 
  -7   2   6        8.97        8.43      1.08 o 
  -6   2   6       20.70       22.16      1.26 o 
  -5   2   6       95.72       95.43      2.36 o 
  -4   2   6       11.45       12.67      0.62 o 
  -3   2   6       26.39       28.41      0.81 o 
  -2   2   6        0.59       -0.03      0.31 o 
  -1   2   6      128.32      135.46      4.51 o 
   0   2   6       49.63       49.47      1.16 o 
   1   2   6      276.83      286.72      4.26 o 
   2   2   6       58.86       53.63      1.51 o 
   3   2   6      381.14      364.82      6.91 o 
   4   2   6        0.45        1.45      0.81 o 
   5   2   6       18.73       16.22      1.43 o 
   6   2   6        0.31        1.44      0.87 o 
  -8   3   6        0.31        2.66      1.63 o 
  -7   3   6        2.56        3.62      0.94 o 
  -6   3   6        4.10        4.34      1.15 o 
  -5   3   6       49.05       48.71      1.59 o 
  -4   3   6       20.40       19.64      0.80 o 
  -3   3   6      106.14      112.94      2.29 o 
  -2   3   6       10.50       10.37      1.07 o 
  -1   3   6       75.64       78.27      1.33 o 
   0   3   6       33.19       34.44      0.98 o 
   1   3   6       62.54       59.10      1.50 o 
   2   3   6      102.75      114.70      2.60 o 
   3   3   6        0.06        1.78      0.62 o 
   4   3   6      302.81      289.92      7.63 o 
   5   3   6        0.04       -0.79      0.79 o 
   6   3   6        8.05        8.15      1.30 o 
  -8   4   6        5.79        8.26      1.50 o 
  -7   4   6        1.30        1.34      0.75 o 
  -6   4   6        8.29        7.70      0.77 o 
  -5   4   6       12.15       14.13      0.93 o 
  -4   4   6      232.86      234.67      4.64 o 
  -3   4   6        0.31        0.05      0.30 o 
  -2   4   6      152.41      142.94      2.79 o 
  -1   4   6        0.06       -0.07      0.29 o 
   0   4   6      119.16      119.85      2.05 o 
   1   4   6        6.79        7.08      0.42 o 
   2   4   6       23.51       20.56      0.94 o 
   3   4   6      247.19      249.80      6.34 o 
   4   4   6        0.23        0.49      0.57 o 
   5   4   6       27.00       26.28      1.82 o 
   6   4   6       18.22       19.25      1.95 o 
  -8   5   6       12.11       11.19      1.60 o 
  -7   5   6        1.67        1.61      0.72 o 
  -6   5   6        1.11        1.37      0.60 o 
  -5   5   6        3.42        4.51      0.72 o 
  -4   5   6        1.42        3.15      0.54 o 
  -3   5   6       13.55       13.45      0.76 o 
  -2   5   6       66.79       66.74      1.69 o 
  -1   5   6        0.02        0.04      0.34 o 
   0   5   6       39.86       42.03      0.99 o 
   1   5   6       25.82       24.43      0.82 o 
   2   5   6      177.65      164.48      3.69 o 
   3   5   6       31.83       27.66      2.25 o 
   4   5   6       19.04       18.40      1.34 o 
   5   5   6       31.32       31.27      2.02 o 
  -7   6   6        2.12        1.90      0.97 o 
  -6   6   6       44.94       48.24      2.02 o 
  -5   6   6       65.94       66.91      2.10 o 
  -4   6   6       89.25       86.79      2.33 o 
  -3   6   6      129.65      129.36      2.90 o 
  -2   6   6        8.70        9.21      0.55 o 
  -1   6   6       48.31       41.44      1.05 o 
   0   6   6       43.45       48.57      1.41 o 
   1   6   6      124.93      129.11      2.47 o 
   2   6   6        0.40        0.45      0.57 o 
   3   6   6       57.80       58.59      1.88 o 
   4   6   6       32.99       32.07      1.54 o 
   5   6   6        0.31        0.28      0.91 o 
  -7   7   6       24.98       23.34      2.26 o 
  -6   7   6        4.03        6.49      1.09 o 
  -5   7   6       18.76       20.83      1.37 o 
  -4   7   6       68.26       69.63      2.22 o 
  -3   7   6        0.35       -0.15      0.40 o 
  -2   7   6        3.26        4.71      0.73 o 
  -1   7   6      313.55      295.99      5.17 o 
   0   7   6      317.46      326.63      5.69 o 
   1   7   6        0.10        0.20      0.33 o 
   2   7   6       23.09       23.56      1.15 o 
   3   7   6       16.69       18.44      1.16 o 
   4   7   6        6.34        7.73      1.28 o 
   5   7   6       11.56       13.50      1.70 o 
  -7   8   6        1.48        3.01      1.98 o 
  -6   8   6       47.40       43.27      2.50 o 
  -5   8   6        0.00       -0.79      0.79 o 
  -4   8   6      110.56      110.83      3.69 o 
  -3   8   6        5.10        6.21      0.69 o 
  -2   8   6      597.56      579.08      9.85 o 
  -1   8   6       59.80       51.07      1.43 o 
   0   8   6        2.07        3.37      0.50 o 
   1   8   6        4.65        3.39      0.47 o 
   2   8   6        9.09        8.60      1.05 o 
   3   8   6        8.32        9.23      1.02 o 
   4   8   6        7.63        9.12      1.18 o 
  -6   9   6        0.76       -0.52      0.87 o 
  -5   9   6       35.19       38.10      3.74 o 
  -4   9   6        1.76        1.86      0.91 o 
  -3   9   6        2.32        5.75      1.02 o 
  -2   9   6      106.77      100.70      2.65 o 
  -1   9   6       71.76       74.89      1.96 o 
   0   9   6        0.14        0.52      0.42 o 
   1   9   6        1.59        1.26      0.64 o 
   2   9   6       35.54       28.79      1.69 o 
   3   9   6       10.66       11.76      1.24 o 
   4   9   6        3.44        3.75      1.21 o 
  -6  10   6        4.48        6.91      2.93 o 
  -5  10   6        6.89        8.01      1.34 o 
  -4  10   6       42.51       43.62      2.37 o 
  -3  10   6       24.33       27.42      1.70 o 
  -2  10   6      141.19      129.21      4.15 o 
  -1  10   6       23.60       27.23      1.11 o 
   0  10   6        2.60        1.63      0.61 o 
   1  10   6        9.08        8.90      2.54 o 
   2  10   6        0.37        0.70      0.75 o 
   3  10   6        0.27        0.61      0.72 o 
  -5  11   6       17.74       16.14      1.73 o 
  -4  11   6       19.63       18.59      1.64 o 
  -3  11   6        6.42        7.92      1.12 o 
  -2  11   6       44.73       42.61      2.17 o 
  -1  11   6        9.75        6.21      0.92 o 
   0  11   6       18.41       14.96      1.25 o 
   1  11   6        0.34        1.90      0.79 o 
   2  11   6        4.95        4.27      1.15 o 
   3  11   6        4.00        4.39      1.10 o 
  -4  12   6        1.15        1.24      1.63 o 
  -3  12   6        1.07        3.01      1.36 o 
  -2  12   6       42.41       39.45      2.67 o 
  -1  12   6        4.31        5.71      1.22 o 
   0  12   6        0.84        1.43      0.87 o 
   1  12   6        1.05        0.36      0.83 o 
   2  12   6        0.55        3.62      1.31 o 
  -2  13   6        0.34       -1.12      1.12 o 
  -1  13   6        0.95        1.65      1.41 o 
   0  13   6       23.86       27.52      3.22 o 
  -8   1   7       11.75       13.04      1.58 o 
  -7   1   7       62.08       63.11      2.75 o 
  -6   1   7        2.36        4.33      1.24 o 
  -5   1   7       11.03       11.74      1.35 o 
  -4   1   7       15.18       15.44      1.00 o 
  -3   1   7        1.23        1.34      0.51 o 
  -2   1   7        7.49        7.61      0.54 o 
  -1   1   7      329.14      328.65      5.24 o 
   0   1   7      174.82      162.71      3.16 o 
   1   1   7      123.27      117.06      2.17 o 
   2   1   7       94.16       92.14      2.27 o 
   3   1   7        7.00        8.48      1.43 o 
   4   1   7        0.36        0.58      0.72 o 
   5   1   7        0.03        0.52      0.78 o 
  -8   2   7        0.40        0.19      0.78 o 
  -7   2   7        2.20        2.02      0.79 o 
  -6   2   7        7.91        8.95      1.04 o 
  -5   2   7       15.63       16.87      1.13 o 
  -4   2   7       12.03       12.08      0.97 o 
  -3   2   7      126.65      128.12      2.55 o 
  -2   2   7       28.23       28.24      0.91 o 
  -1   2   7      239.26      228.79      8.89 o 
   0   2   7      567.86      586.91     15.76 o 
   1   2   7       39.11       43.43      1.41 o 
   2   2   7      394.92      380.94      7.42 o 
   3   2   7       16.85       16.11      1.28 o 
   4   2   7        1.53        1.94      1.32 o 
   5   2   7        1.46        1.59      0.82 o 
  -8   3   7        5.11        6.08      1.20 o 
  -7   3   7        2.74        2.41      0.89 o 
  -6   3   7       12.11       15.58      1.27 o 
  -5   3   7        6.17        5.61      0.91 o 
  -4   3   7        8.99        7.94      0.77 o 
  -3   3   7      115.17      116.05      2.99 o 
  -2   3   7      177.81      183.42      3.57 o 
  -1   3   7       22.50       22.60      0.68 o 
   0   3   7       87.97       82.46      4.15 o 
   1   3   7      519.76      508.48      8.03 o 
   2   3   7        0.81        2.39      0.60 o 
   3   3   7      120.60       99.70      2.76 o 
   4   3   7       22.53       25.20      1.74 o 
   5   3   7        0.01        0.03      0.74 o 
  -8   4   7        0.06       -0.80      0.98 o 
  -7   4   7        3.56        5.01      1.88 o 
  -6   4   7        1.11        0.95      0.69 o 
  -5   4   7       66.69       68.79      2.46 o 
  -4   4   7        0.43        1.33      0.42 o 
  -3   4   7       12.35       14.06      0.80 o 
  -2   4   7       18.97       22.48      1.34 o 
  -1   4   7       75.10       71.14      1.85 o 
   0   4   7        7.14        4.37      0.42 o 
   1   4   7      221.85      191.70      3.44 o 
   2   4   7      291.05      281.38      6.06 o 
   3   4   7       12.53       13.07      0.90 o 
   4   4   7       24.91       30.25      1.94 o 
   5   4   7        6.22        5.61      1.06 o 
  -7   5   7       22.04       22.42      2.16 o 
  -6   5   7       62.20       60.23      2.50 o 
  -5   5   7       13.74       16.05      0.98 o 
  -4   5   7       36.13       35.95      1.71 o 
  -3   5   7       21.49       20.81      1.01 o 
  -2   5   7        9.86       10.96      0.73 o 
  -1   5   7       19.59       18.33      0.83 o 
   0   5   7       14.68       15.46      0.71 o 
   1   5   7        1.00        1.47      0.55 o 
   2   5   7        0.60        2.10      0.70 o 
   3   5   7        0.16        0.82      0.53 o 
   4   5   7       24.59       24.74      1.86 o 
   5   5   7        0.09        0.01      1.03 o 
  -7   6   7        0.03        0.44      1.02 o 
  -6   6   7       15.29       13.96      1.61 o 
  -5   6   7        8.09        7.95      0.81 o 
  -4   6   7       32.04       31.44      1.29 o 
  -3   6   7       77.80       76.71      2.26 o 
  -2   6   7      115.78      120.25      2.97 o 
  -1   6   7       26.00       23.79      0.83 o 
   0   6   7      158.65      144.38      2.84 o 
   1   6   7      100.55       96.34      2.59 o 
   2   6   7        4.77        6.02      0.70 o 
   3   6   7        0.00        0.95      0.61 o 
   4   6   7        0.08        0.56      0.72 o 
  -7   7   7        7.85       10.48      2.23 o 
  -6   7   7       46.00       44.97      2.79 o 
  -5   7   7       15.77       15.02      1.36 o 
  -4   7   7       44.14       44.18      1.68 o 
  -3   7   7       73.01       66.19      2.09 o 
  -2   7   7       14.69       15.75      1.02 o 
  -1   7   7        3.30        5.46      0.58 o 
   0   7   7        0.87        2.00      0.67 o 
   1   7   7       39.08       36.38      1.42 o 
   2   7   7       28.31       27.65      1.43 o 
   3   7   7        8.93        8.58      0.97 o 
   4   7   7        0.15       -0.50      0.88 o 
  -6   8   7       13.17       14.87      2.02 o 
  -5   8   7        0.18       -0.69      0.77 o 
  -4   8   7        1.76        2.05      0.82 o 
  -3   8   7      108.16      112.82      3.30 o 
  -2   8   7       18.24       18.86      1.12 o 
  -1   8   7        5.29        6.13      0.69 o 
   0   8   7       34.49       31.09      1.19 o 
   1   8   7       23.69       23.90      1.25 o 
   2   8   7        6.89        9.81      0.98 o 
   3   8   7        9.14        7.53      1.10 o 
   4   8   7       31.97       38.04      2.83 o 
  -6   9   7       15.66       13.76      1.93 o 
  -5   9   7        4.88        7.49      1.60 o 
  -4   9   7      168.24      165.53      5.52 o 
  -3   9   7        1.38        2.08      0.82 o 
  -2   9   7        9.59        7.91      0.86 o 
  -1   9   7        0.62        0.35      0.52 o 
   0   9   7       25.56       25.15      1.14 o 
   1   9   7        0.76        0.81      0.58 o 
   2   9   7       26.07       23.68      1.65 o 
   3   9   7       15.14       15.37      1.85 o 
  -5  10   7        5.37        6.76      1.33 o 
  -4  10   7      119.07      115.20      4.60 o 
  -3  10   7        0.41        1.09      0.74 o 
  -2  10   7        1.54        2.97      1.10 o 
  -1  10   7        9.17        8.92      0.90 o 
   0  10   7       18.73       13.36      1.35 o 
   1  10   7        2.43        1.22      0.74 o 
   2  10   7        8.40        6.97      1.11 o 
  -4  11   7        3.18        1.00      0.94 o 
  -3  11   7       13.53       17.63      1.61 o 
  -2  11   7       16.35       17.74      1.70 o 
  -1  11   7        5.68        5.77      1.20 o 
   0  11   7       13.83       17.59      2.89 o 
   1  11   7       11.44       13.90      1.63 o 
   2  11   7        1.63        1.89      1.00 o 
  -3  12   7        0.25        1.31      1.21 o 
  -2  12   7        0.65       -0.25      1.15 o 
  -1  12   7       25.58       33.25      3.26 o 
   0  12   7        6.20        7.73      1.87 o 
  -8   0   8        0.89        0.63      1.21 o 
  -7   0   8       13.39       12.42      1.72 o 
  -6   0   8        1.77        0.01      1.56 o 
  -5   0   8       40.71       41.97      2.92 o 
  -4   0   8        1.41        1.46      0.90 o 
  -3   0   8      475.61      490.31     16.17 o 
  -2   0   8       51.11       49.58      2.60 o 
  -1   0   8      139.02      127.97      3.43 o 
   0   0   8      215.60      205.64      7.51 o 
   1   0   8       85.21       73.27      3.09 o 
   2   0   8       11.02       11.85      1.49 o 
   3   0   8        2.37        0.53      0.79 o 
   4   0   8       22.15       23.50      2.52 o 
   5   0   8       12.06       13.40      2.81 o 
  -8   1   8        1.04        1.74      0.99 o 
  -7   1   8        0.32       -0.40      0.76 o 
  -6   1   8        7.70        8.29      1.34 o 
  -5   1   8        0.21        0.18      0.59 o 
  -4   1   8       20.42       20.70      1.69 o 
  -3   1   8       48.69       51.25      2.17 o 
  -2   1   8      101.08       99.37      2.24 o 
  -1   1   8       73.21       70.09      2.27 o 
   0   1   8      125.11      119.73      2.77 o 
   1   1   8        3.52        2.56      0.53 o 
   2   1   8        0.28        0.11      0.42 o 
   3   1   8        0.26        0.16      0.63 o 
   4   1   8        3.36        4.54      1.02 o 
   5   1   8        0.53       -0.33      0.83 o 
  -7   2   8        3.58        2.31      0.95 o 
  -6   2   8        8.32        9.16      1.13 o 
  -5   2   8       16.64       18.64      1.39 o 
  -4   2   8       24.39       24.98      1.32 o 
  -3   2   8       24.91       27.62      1.45 o 
  -2   2   8      172.18      171.45      3.56 o 
  -1   2   8      174.97      169.87      4.27 o 
   0   2   8       66.80       67.11      1.88 o 
   1   2   8       31.17       23.21      1.61 o 
   2   2   8       19.92       22.01      1.33 o 
   3   2   8        0.66        0.72      0.65 o 
   4   2   8        0.71        1.21      0.82 o 
   5   2   8        9.41        9.97      1.46 o 
  -7   3   8       15.01       14.01      1.47 o 
  -6   3   8        0.77       -0.15      0.65 o 
  -5   3   8       19.35       19.68      1.46 o 
  -4   3   8        2.60        5.11      0.89 o 
  -3   3   8        0.73        1.00      0.51 o 
  -2   3   8      121.80      123.78      2.89 o 
  -1   3   8       62.99       53.07      1.60 o 
   0   3   8      392.57      386.32      7.89 o 
   1   3   8        0.68        1.09      0.52 o 
   2   3   8       11.85       12.82      0.90 o 
   3   3   8        5.06        6.98      0.97 o 
   4   3   8        6.28        8.40      1.10 o 
  -7   4   8        0.17        0.56      0.73 o 
  -6   4   8        6.42        6.65      1.07 o 
  -5   4   8       13.24       14.10      1.23 o 
  -4   4   8        9.47       10.07      1.04 o 
  -3   4   8       17.84       19.20      0.95 o 
  -2   4   8       44.72       42.25      1.87 o 
  -1   4   8       55.82       59.88      1.96 o 
   0   4   8       17.34       16.11      1.00 o 
   1   4   8       41.95       33.13      1.65 o 
   2   4   8       50.42       50.83      1.90 o 
   3   4   8        0.49        1.46      0.82 o 
   4   4   8        7.22        9.59      1.27 o 
  -7   5   8       28.36       25.14      2.18 o 
  -6   5   8        2.22        3.80      1.25 o 
  -5   5   8       49.20       51.38      2.41 o 
  -4   5   8       73.22       71.60      3.06 o 
  -3   5   8       94.92       92.26      3.65 o 
  -2   5   8       29.51       27.87      1.60 o 
  -1   5   8      442.77      429.65      9.06 o 
   0   5   8       55.62       49.55      1.40 o 
   1   5   8        2.73        2.56      0.65 o 
   2   5   8       10.04       10.66      0.98 o 
   3   5   8        1.25        2.39      1.86 o 
   4   5   8        8.79        9.19      1.24 o 
  -7   6   8        1.24        0.66      1.00 o 
  -6   6   8        2.91        4.33      1.28 o 
  -5   6   8       49.87       47.28      2.25 o 
  -4   6   8        5.32        5.44      0.75 o 
  -3   6   8       12.71       13.38      0.99 o 
  -2   6   8       16.23       18.17      1.56 o 
  -1   6   8        0.03       -0.38      0.49 o 
   0   6   8        6.39        9.84      0.82 o 
   1   6   8       38.09       38.52      1.56 o 
   2   6   8        1.39        2.19      0.73 o 
   3   6   8        4.12        7.29      0.98 o 
   4   6   8        0.00       -0.73      0.90 o 
  -6   7   8       15.10       15.19      1.78 o 
  -5   7   8       24.61       24.78      2.51 o 
  -4   7   8        0.91       -0.06      0.55 o 
  -3   7   8        0.41        0.74      0.61 o 
  -2   7   8      124.32      119.33      3.26 o 
  -1   7   8        5.71        6.10      0.86 o 
   0   7   8       17.68       18.04      1.10 o 
   1   7   8        0.00        0.69      0.54 o 
   2   7   8       24.81       26.50      1.47 o 
   3   7   8        9.38        8.79      1.18 o 
  -6   8   8       18.89       18.43      2.09 o 
  -5   8   8        3.40        2.68      1.85 o 
  -4   8   8        2.09        1.90      0.72 o 
  -3   8   8        1.68        2.83      0.78 o 
  -2   8   8       19.47       19.19      1.23 o 
  -1   8   8        0.95        0.14      0.62 o 
   0   8   8       64.91       60.77      2.55 o 
   1   8   8       13.88       16.63      1.15 o 
   2   8   8       10.20       11.49      1.22 o 
   3   8   8        3.64        4.58      1.29 o 
  -5   9   8        9.34        9.96      1.52 o 
  -4   9   8        3.15        3.86      1.07 o 
  -3   9   8        0.31        0.82      0.72 o 
  -2   9   8       11.19        9.60      1.06 o 
  -1   9   8       12.31       11.34      1.10 o 
   0   9   8        0.00        1.78      0.94 o 
   1   9   8        0.12        0.88      1.00 o 
   2   9   8       42.65       51.54      2.66 o 
  -4  10   8        0.22        1.40      1.01 o 
  -3  10   8        0.17       -0.13      0.77 o 
  -2  10   8        0.45        0.38      0.75 o 
  -1  10   8        3.21        5.70      1.23 o 
   0  10   8        6.58        6.15      1.30 o 
   1  10   8        8.43        8.00      1.43 o 
  -3  11   8        2.53        4.22      1.57 o 
  -2  11   8        2.01        3.75      1.22 o 
  -1  11   8        0.01       -0.20      1.21 o 
   0  11   8        5.93       11.03      2.24 o 
  -7   1   9        3.54        2.06      0.95 o 
  -6   1   9        5.96        6.45      1.09 o 
  -5   1   9      103.28      105.89      4.01 o 
  -4   1   9       63.31       67.37      2.77 o 
  -3   1   9      116.26      118.79      4.07 o 
  -2   1   9      166.66      170.00      5.02 o 
  -1   1   9        3.72        4.30      0.88 o 
   0   1   9        0.17        1.01      0.48 o 
   1   1   9        0.43        0.30      0.39 o 
   2   1   9       16.10       18.07      1.30 o 
   3   1   9       21.43       24.71      1.64 o 
   4   1   9        4.85        5.69      1.24 o 
  -7   2   9        2.47        2.68      1.16 o 
  -6   2   9        0.97        0.54      0.78 o 
  -5   2   9        2.96        1.40      0.85 o 
  -4   2   9       31.27       32.07      1.92 o 
  -3   2   9        0.62        0.36      0.63 o 
  -2   2   9      162.70      159.16      4.67 o 
  -1   2   9       49.16       34.40      1.80 o 
   0   2   9        2.59        4.12      0.62 o 
   1   2   9        7.37        6.02      0.74 o 
   2   2   9       21.76       19.23      1.46 o 
   3   2   9        3.09        3.23      1.08 o 
   4   2   9        2.07        2.14      1.02 o 
  -7   3   9        4.03        3.18      1.09 o 
  -6   3   9        1.66        1.78      1.32 o 
  -5   3   9       23.20       27.21      1.77 o 
  -4   3   9       83.18       81.49      3.18 o 
  -3   3   9        1.42        1.34      0.78 o 
  -2   3   9        6.27        7.75      0.80 o 
  -1   3   9       19.96       14.84      0.88 o 
   0   3   9       70.64       65.76      2.49 o 
   1   3   9        6.83        4.60      0.88 o 
   2   3   9        5.39        5.05      1.21 o 
   3   3   9       15.39       13.65      1.41 o 
  -7   4   9       27.68       27.63      2.55 o 
  -6   4   9       28.51       28.83      2.08 o 
  -5   4   9       16.42       17.84      1.43 o 
  -4   4   9       27.85       28.61      1.81 o 
  -3   4   9      253.81      247.83      7.05 o 
  -2   4   9       75.68       68.87      2.58 o 
  -1   4   9       15.71       14.60      1.06 o 
   0   4   9        2.53        2.44      0.63 o 
   1   4   9        2.26        2.71      0.70 o 
   2   4   9       15.38       16.15      1.61 o 
   3   4   9        1.54        2.23      0.94 o 
  -6   5   9        3.18        3.24      1.12 o 
  -5   5   9        3.88        3.02      0.93 o 
  -4   5   9        2.97        1.81      0.88 o 
  -3   5   9       22.03       22.78      1.51 o 
  -2   5   9       53.93       54.98      2.32 o 
  -1   5   9        2.55        4.87      0.99 o 
   0   5   9        0.19       -0.28      0.48 o 
   1   5   9        2.86        6.12      1.04 o 
   2   5   9       13.66       17.42      1.25 o 
   3   5   9        1.61        3.76      1.00 o 
  -6   6   9        3.42        2.22      1.45 o 
  -5   6   9       17.76       17.06      2.18 o 
  -4   6   9       45.67       44.63      2.36 o 
  -3   6   9       51.51       48.77      2.00 o 
  -2   6   9        3.41        3.60      1.04 o 
  -1   6   9        0.99        0.13      0.52 o 
   0   6   9        6.59        5.22      0.88 o 
   1   6   9        3.17        5.91      0.99 o 
   2   6   9        8.95        9.22      1.10 o 
   3   6   9        0.05        0.36      0.81 o 
  -5   7   9       11.88        9.90      1.53 o 
  -4   7   9        0.00       -0.62      0.76 o 
  -3   7   9        9.48        9.54      1.03 o 
  -2   7   9        1.90        1.46      0.68 o 
  -1   7   9        0.02        1.11      0.64 o 
   0   7   9       25.42       26.28      1.65 o 
   1   7   9        5.29        6.38      1.04 o 
   2   7   9        7.36        9.01      1.32 o 
  -5   8   9        3.30        4.11      1.26 o 
  -4   8   9       43.17       45.33      3.68 o 
  -3   8   9       16.14       17.82      1.30 o 
  -2   8   9        0.94        0.70      0.65 o 
  -1   8   9        8.73       11.49      1.36 o 
   0   8   9       29.00       34.04      2.12 o 
   1   8   9        0.31        0.86      0.97 o 
  -4   9   9        0.02       -0.34      1.19 o 
  -3   9   9        8.16        9.35      1.42 o 
  -2   9   9       29.05       25.33      1.84 o 
  -1   9   9       21.78       24.12      1.87 o 
   0   9   9        2.38        2.74      1.52 o 
   1   9   9        1.47        0.34      1.01 o 
  -2  10   9       14.22       15.60      2.01 o 
  -1  10   9        0.05       -0.59      1.82 o 
  -6   0  10       47.88       48.44      3.81 o 
  -5   0  10       92.80       92.73      5.85 o 
  -4   0  10      131.62      125.95      6.76 o 
  -3   0  10        3.17        4.12      1.84 o 
  -2   0  10        1.05        0.80      0.97 o 
  -1   0  10        0.22        0.13      0.80 o 
   0   0  10       14.55       21.78      2.10 o 
   1   0  10       32.82       40.54      2.60 o 
   2   0  10       14.46       14.16      1.97 o 
   3   0  10        2.79        6.72      1.78 o 
  -6   1  10        0.76        1.23      0.98 o 
  -5   1  10        0.95        1.21      0.93 o 
  -4   1  10       20.82       21.27      2.40 o 
  -3   1  10       29.03       25.66      1.82 o 
  -2   1  10        3.63        3.64      1.80 o 
  -1   1  10        7.30        7.85      1.10 o 
   0   1  10       11.43        8.95      1.27 o 
   1   1  10        2.46        2.43      0.72 o 
   2   1  10        7.31        7.09      1.04 o 
   3   1  10        5.94        8.55      1.31 o 
  -6   2  10       30.04       27.06      1.95 o 
  -5   2  10        0.93        1.77      0.81 o 
  -4   2  10       39.76       39.98      2.18 o 
  -3   2  10        0.04        1.13      1.80 o 
  -2   2  10       14.75       14.23      1.37 o 
  -1   2  10        3.12        4.73      1.07 o 
   0   2  10        0.68        1.41      0.77 o 
   1   2  10       26.21       25.77      2.75 o 
   2   2  10        0.06        1.55      0.81 o 
  -6   3  10       17.89       16.39      1.70 o 
  -5   3  10       38.58       41.55      2.45 o 
  -4   3  10       22.84       23.94      1.87 o 
  -3   3  10        2.13        2.09      1.23 o 
  -2   3  10        0.01        0.69      0.67 o 
  -1   3  10        3.80        6.98      1.57 o 
   0   3  10       34.84       32.00      3.09 o 
   1   3  10        6.64        7.46      1.07 o 
   2   3  10        6.10        7.34      1.85 o 
  -6   4  10       13.50       11.92      1.55 o 
  -5   4  10        0.01       -0.35      1.01 o 
  -4   4  10        8.64       10.56      1.39 o 
  -3   4  10        1.84        3.31      1.00 o 
  -2   4  10        8.70        8.23      1.15 o 
  -1   4  10        0.63        0.91      0.58 o 
   0   4  10       17.16       18.54      1.97 o 
   1   4  10        7.83       11.46      1.32 o 
   2   4  10        3.61        4.50      1.27 o 
  -5   5  10       50.71       49.66      2.67 o 
  -4   5  10        3.63        5.07      1.11 o 
  -3   5  10       13.19       11.64      1.24 o 
  -2   5  10        8.87        9.47      1.21 o 
  -1   5  10        2.72        3.26      0.78 o 
   0   5  10       10.07        9.04      1.19 o 
   1   5  10        1.24        1.18      0.83 o 
   2   5  10        2.27        1.14      1.48 o 
  -5   6  10       38.99       41.63      3.51 o 
  -4   6  10       11.05        9.22      1.34 o 
  -3   6  10        1.43        1.62      0.88 o 
  -2   6  10       14.76       16.63      1.59 o 
  -1   6  10        4.32        6.90      1.17 o 
   0   6  10        0.07        0.43      0.80 o 
   1   6  10        0.33        1.54      0.96 o 
  -4   7  10        6.90        7.04      1.37 o 
  -3   7  10        7.68       14.34      2.39 o 
  -2   7  10        6.93        8.66      1.36 o 
  -1   7  10        0.11        0.32      0.79 o 
   0   7  10        0.20       -0.37      0.81 o 
  -3   8  10        4.39        7.28      1.34 o 
  -2   8  10        6.90        9.19      2.60 o 
  -1   8  10        1.23        1.15      1.16 o 
  -5   1  11        4.33        3.80      1.39 o 
  -4   1  11        1.37        3.48      1.03 o 
  -3   1  11        1.26        1.23      0.82 o 
  -2   1  11        2.68        8.37      1.21 o 
  -1   1  11       29.30       33.82      1.97 o 
   0   1  11        2.69        2.85      2.74 o 
   1   1  11        1.23        1.70      1.57 o 
  -5   2  11        4.57        5.18      1.19 o 
  -4   2  11        0.78        1.00      0.88 o 
  -3   2  11        5.84        5.88      1.07 o 
  -2   2  11       21.33       20.51      1.70 o 
  -1   2  11        8.55       12.49      1.39 o 
   0   2  11       21.47       22.97      3.25 o 
   1   2  11       14.45       15.24      3.12 o 
  -5   3  11        8.00        9.50      1.44 o 
  -4   3  11        2.33        3.62      1.42 o 
  -3   3  11        0.93        2.02      0.92 o 
  -2   3  11        2.26        2.33      0.97 o 
  -1   3  11       13.72       15.98      1.90 o 
   0   3  11        0.13        0.20      0.84 o 
   1   3  11        0.86        5.28      1.98 o 
  -4   4  11        9.43        8.26      1.33 o 
  -3   4  11        1.38        2.01      1.43 o 
  -2   4  11       18.20       17.09      1.55 o 
  -1   4  11        3.04        0.33      0.90 o 
   0   4  11        0.09       -0.17      0.96 o 
  -4   5  11        0.80       -0.29      0.85 o 
  -3   5  11        0.01       -0.37      0.88 o 
  -2   5  11        2.02        1.91      1.03 o 
  -1   5  11        2.15        5.72      2.80 o 
   0   5  11        1.82        1.67      1.18 o 
  -3   6  11        0.93        1.15      0.98 o 
  -2   6  11        0.33        0.28      0.98 o 
  -1   6  11        0.00       -0.17      1.07 o 
  -3   0  12       16.85       20.88      2.85 o 
  -2   0  12        0.01        0.68      1.84 o 
  -2   1  12        4.96        5.30      1.27 o 
                                                 
